# Supplementary material for: MS/MS Molecular Networking Unveils the Chemical Diversity of Biscembranoid Derivatives, Neutrophilic Inflammatory Mediators from the Cultured Soft Coral Sarcophyton trocheliophorum
Source: Int J Mol Sci. 2022 Dec 7;23(24):15464. doi: 10.3390/ijms232415464 (PMC9779164; doi:10.3390/ijms232415464)
Supplement: Supplementary file 1 [file ijms-23-15464-s001.zip]

Archive with 1 entries (1 files):
- ijms-2025609-supplementary.pdf
